# Supplementary material for: Effect of Geography and Captivity on Scat Bacterial Communities in the Imperiled Channel Island Fox
Source: Front Microbiol. 2021 Dec 1;12:748323. doi: 10.3389/fmicb.2021.748323 (PMC8672056; doi:10.3389/fmicb.2021.748323)
Supplement: Supplementary file 2 [file Data_Sheet_2.xlsx]

## Sheet: A_SampleSizes
A) Sample sizes and IDs
	All_isl	SMI	SRI	SCZ	CAT	SCL	SNI	Captivity + SCL
N	62	6	13	3	15	15	10	21
	CAT.16C09	SMI.10	SRI.17		CAT.16C09	SCL.1	SNI.11	OCZ.1a
	CAT.20377	SMI.12	SRI.18		CAT.20377	SCL.10	SNI.12A	OCZ.1b
	CAT.50	SMI.13	SRI.19		CAT.50	SCL.11	SNI.13A	SBZ.1
	CAT.51	SMI.14	SRI.20		CAT.51	SCL.13	SNI.14A	SBZ.2a
	CAT.53	SMI.15	SRI.21		CAT.53	SCL.14	SNI.15	SBZ.2b
	CAT.54	SMI.4	SRI.22		CAT.54	SCL.15	SNI.19	SCL.1
	CAT.55		SRI.23		CAT.55	SCL.17	SNI.4B	SCL.10
	CAT.57		SRI.24		CAT.57	SCL.19	SNI.6A.mix	SCL.11
	CAT.58		SRI.25		CAT.58	SCL.2	SNI.7A	SCL.13
	CAT.59		SRI.26		CAT.59	SCL.3	SNI.9A	SCL.14
	CAT.60		SRI.27		CAT.60	SCL.4		SCL.15
	CAT.63		SRI.28		CAT.63	SCL.5		SCL.17
	CAT.8383D		SRI.29		CAT.8383D	SCL.7		SCL.19
	CAT.E2211				CAT.E2211	SCL.8		SCL.2
	CAT.F0534				CAT.F0534	SCL.9		SCL.20.2
	SCL.1							SCL.3
	SCL.10							SCL.4
	SCL.11							SCL.5
	SCL.13							SCL.7
	SCL.14							SCL.8
	SCL.15							SCL.9
	SCL.17
	SCL.19
	SCL.2
	SCL.3
	SCL.4
	SCL.5
	SCL.7
	SCL.8
	SCL.9
	SCZ.1
	SCZ.2
	SCZ.3
	SMI.10
	SMI.12
	SMI.13
	SMI.14
	SMI.15
	SMI.4
	SNI.11
	SNI.12A
	SNI.13A
	SNI.14A
	SNI.15
	SNI.19
	SNI.4B
	SNI.6A.mix
	SNI.7A
	SNI.9A
	SRI.17
	SRI.18
	SRI.19
	SRI.20
	SRI.21
	SRI.22
	SRI.23
	SRI.24
	SRI.25
	SRI.26
	SRI.27
	SRI.28
	SRI.29

## Sheet: B_all_islands
B)
	Df	sumSq	meanSq	F	R2	P	AIC
isl_dist.noNA ~ source + month_collected + weight
source5	5	5	0.93	6.1	0.34	1e-05	149.444
month_collected5	4	1	0.24	1.6	0.07	0.00224	149.444
weight5	1	0	0.35	2.3	0.025	0.00426	149.444
Residuals6	51	8	0.15	NA	0.57	NA	149.444
Total6	61	14	NA	NA	1	NA	149.444
isl_dist.noNA ~ source + month_collected
source4	5	5	0.93	6.1	0.34	1e-05	150.055
sex5	1	0	0.28	1.9	0.021	0.0183	150.055
month_collected4	4	1	0.23	1.5	0.067	0.00504	150.055
weight4	1	0	0.28	1.8	0.02	0.0214	150.055
isl_dist.noNA ~ source + sex + month_collected + weight
Residuals5	50	8	0.15	NA	0.56	NA	150.055
Total5	61	14	NA	NA	1	NA	150.055
source6	5	5	0.93	5.9	0.34	1e-05	150.129
month_collected6	4	1	0.24	1.5	0.07	0.0037	150.129
Residuals7	52	8	0.16	NA	0.59	NA	150.129
Total7	61	14	NA	NA	1	NA	150.129
isl_dist.noNA ~ source + sex + year_collected + month_collected + weight
source3	5	5	0.93	6.1	0.34	1e-05	151.02
sex4	1	0	0.28	1.9	0.021	0.0199	151.02
year_collected3	1	0	0.26	1.7	0.019	0.0323	151.02
month_collected3	4	1	0.2	1.3	0.057	0.0412	151.02
weight3	1	0	0.28	1.8	0.02	0.0225	151.02
Residuals4	49	8	0.15	NA	0.55	NA	151.02
Total4	61	14	NA	NA	1	NA	151.02
isl_dist.noNA ~ source + sex + age + year_collected + month_collected + weight
source2	5	5	0.93	6.1	0.34	1e-05	151.357
sex3	1	0	0.28	1.9	0.021	0.0193	151.357
age2	1	0	0.19	1.2	0.014	0.18	151.357
year_collected2	1	0	0.26	1.7	0.019	0.0332	151.357
month_collected2	4	1	0.2	1.3	0.058	0.0334	151.357
weight2	1	0	0.28	1.8	0.02	0.0204	151.357
Residuals3	48	7	0.15	NA	0.53	NA	151.357
Total3	61	14	NA	NA	1	NA	151.357
isl_dist.noNA ~ source + sex + condition + age + year_collected + month_collected + weight
source1	5	5	0.93	6.1	0.34	1e-05	152.19
sex2	1	0	0.28	1.9	0.021	0.0197	152.19
condition1	1	0	0.16	1	0.011	0.386	152.19
age1	1	0	0.18	1.2	0.013	0.21	152.19
year_collected1	1	0	0.26	1.7	0.019	0.0345	152.19
month_collected1	4	1	0.2	1.3	0.058	0.0355	152.19
weight1	1	0	0.27	1.8	0.019	0.0273	152.19
Residuals2	47	7	0.15	NA	0.52	NA	152.19
Total2	61	14	NA	NA	1	NA	152.19
isl_dist.noNA ~ source + sex + condition + age + year_collected + month_collected + weight + extracted.group
source	5	5	0.93	6.1	0.34	1e-05	152.786
sex1	1	0	0.28	1.9	0.021	0.0192	152.786
condition	1	0	0.16	1	0.011	0.381	152.786
age	1	0	0.18	1.2	0.013	0.211	152.786
year_collected	1	0	0.26	1.7	0.019	0.0341	152.786
month_collected	4	1	0.2	1.3	0.058	0.0345	152.786
weight	1	0	0.27	1.8	0.019	0.0275	152.786
extracted.group	1	0	0.16	1.1	0.012	0.34	152.786
Residuals1	46	7	0.15	NA	0.51	NA	152.786
Total1	61	14	NA	NA	1	NA	152.786
isl_dist.noNA ~ sex
sex	1	0	0.35	1.6	0.025	0.0539	164.94
Residuals	60	13	0.22	NA	0.97	NA	164.94
Total	61	14	NA	NA	1	NA	164.94

## Sheet: C_SMI
C)
	Df	sumSq	meanSq	F	R2	P	AIC
SMI_dist.noNA ~ age + year_collected + weight + extracted.group
extracted.group	1	0	0.14	1.4	0.25	0.101	-4.03751
weight	1	0	0.11	1.1	0.2	0.338	-4.03751
age	1	0	0.11	1.1	0.19	0.35	-4.03751
year_collected1	1	0	0.11	1.1	0.19	0.401	-4.03751
Residuals1	1	0	0.1	NA	0.17	NA	-4.03751
Total1	5	1	NA	NA	1	NA	-4.03751
SMI_dist.noNA ~ year_collected + weight + extracted.group
extracted.group1	1	0	0.15	1.6	0.26	0.0167	-2.05809
year_collected2	1	0	0.12	1.3	0.21	0.157	-2.05809
weight1	1	0	0.1	1.1	0.19	0.306	-2.05809
Residuals2	2	0	0.09	NA	0.33	NA	-2.05809
Total2	5	1	NA	NA	1	NA	-2.05809
SMI_dist.noNA ~ year_collected + extracted.group
extracted.group2	1	0	0.16	1.8	0.29	0.00556	-1.69777
year_collected3	1	0	0.12	1.3	0.21	0.128	-1.69777
Residuals3	3	0	0.09	NA	0.5	NA	-1.69777
Total3	5	1	NA	NA	1	NA	-1.69777
SMI_dist.noNA ~ extracted.group
extracted.group3	1	0	0.16	1.6	0.28	0.0333	-1.45699
Residuals4	4	0	0.1	NA	0.72	NA	-1.45699
Total4	5	1	NA	NA	1	NA	-1.45699
SMI_dist.noNA ~ year_collected + sex
year_collected	1	0	0.12	1	0.21	0.422	-0.280369
sex	1	0	0.09	0.76	0.16	0.911	-0.280369
Residuals	3	0	0.12	NA	0.63	NA	-0.280369
Total	5	1	NA	NA	1	NA	-0.280369

## Sheet: D_SRI
D)
	Df	sumSq	meanSq	F	R2	P	AIC
SRI_dist.noNA ~ month_collected
month_collected7	1	0	0.35	2.6	0.19	0.00367	9.31485
Residuals7	11	2	0.14	NA	0.81	NA	9.31485
Total7	12	2	NA	NA	1	NA	9.31485
SRI_dist.noNA ~ month_collected + extracted.group
month_collected6	1	0	0.35	2.6	0.19	0.004	10.1644
extracted.group4	1	0	0.13	0.93	0.069	0.469	10.1644
Residuals6	10	1	0.14	NA	0.74	NA	10.1644
Total6	12	2	NA	NA	1	NA	10.1644
SRI_dist.noNA ~ month_collected + condition
month_collected	1	0	0.35	2.5	0.19	0.00355	10.2642
condition	1	0	0.12	0.85	0.063	0.625	10.2642
Residuals	10	1	0.14	NA	0.75	NA	10.2642
Total	12	2	NA	NA	1	NA	10.2642
SRI_dist.noNA ~ month_collected + extracted.group + weight
month_collected1	1	0	0.35	2.5	0.19	0.0046	11.2483
condition1	1	0	0.12	0.82	0.063	0.654	11.2483
sex	1	0	0.1	0.73	0.056	0.778	11.2483
Residuals1	9	1	0.14	NA	0.69	NA	11.2483
Total1	12	2	NA	NA	1	NA	11.2483
SRI_dist.noNA ~ month_collected + condition + sex
month_collected5	1	0	0.35	2.5	0.19	0.00486	11.2891
extracted.group3	1	0	0.14	0.94	0.073	0.453	11.2891
weight3	1	0	0.08	0.57	0.044	0.937	11.2891
Residuals5	9	1	0.14	NA	0.69	NA	11.2891
Total5	12	2	NA	NA	1	NA	11.2891
SRI_dist.noNA ~ month_collected + extracted.group + age + weight
month_collected4	1	0	0.35	2.4	0.19	0.00537	12.0952
extracted.group2	1	0	0.13	0.89	0.07	0.563	12.0952
age2	1	0	0.12	0.8	0.064	0.672	12.0952
weight2	1	0	0.08	0.55	0.044	0.955	12.0952
Residuals4	8	1	0.15	NA	0.63	NA	12.0952
Total4	12	2	NA	NA	1	NA	12.0952
SRI_dist.noNA ~ month_collected + extracted.group + age + weight + condition
month_collected3	1	0	0.35	2.4	0.19	0.00669	12.4905
extracted.group1	1	0	0.13	0.88	0.07	0.571	12.4905
age1	1	0	0.12	0.83	0.066	0.632	12.4905
condition3	1	0	0.12	0.79	0.063	0.698	12.4905
weight1	1	0	0.09	0.64	0.051	0.846	12.4905
Residuals3	7	1	0.15	NA	0.56	NA	12.4905
Total3	12	2	NA	NA	1	NA	12.4905
SRI_dist.noNA ~ month_collected + extracted.group + age + weight + condition + sex
month_collected2	1	0	0.37	2.4	0.2	0.00597	13.0272
extracted.group	1	0	0.13	0.82	0.068	0.658	13.0272
age	1	0	0.12	0.8	0.066	0.681	13.0272
condition2	1	0	0.12	0.77	0.064	0.728	13.0272
weight	1	0	0.11	0.68	0.057	0.785	13.0272
sex1	1	0	0.08	0.54	0.045	0.963	13.0272
Residuals2	6	1	0.15	NA	0.5	NA	13.0272
Total2	12	2	NA	NA	1	NA	13.0272

## Sheet: E_CAT
E)
	Df	sumSq	meanSq	F	R2	P	AIC
CAT_dist.noNA ~ sex
sex	1	0	0.33	1.8	0.12	0.0175	17.2776
Residuals	13	2	0.19	NA	0.88	NA	17.2776
Total	14	3	NA	NA	1	NA	17.2776
CAT_dist.noNA ~ sex + month_collected
sex6	1	0	0.33	1.9	0.12	0.0121	18.0672
month_collected5	2	0	0.23	1.3	0.17	0.0497	18.0672
Residuals6	11	2	0.18	NA	0.71	NA	18.0672
Total6	14	3	NA	NA	1	NA	18.0672
CAT_dist.noNA ~ sex + month_collected + condition
sex5	1	0	0.33	1.9	0.12	0.0127	18.6817
month_collected4	2	0	0.23	1.3	0.17	0.0573	18.6817
condition4	1	0	0.18	0.98	0.064	0.436	18.6817
Residuals5	10	2	0.18	NA	0.65	NA	18.6817
Total5	14	3	NA	NA	1	NA	18.6817
CAT_dist.noNA ~ sex + month_collected + condition + year_collected + age + weight + extracted.group
sex1	1	0	0.33	1.9	0.12	0.0143	19.0282
month_collected	2	0	0.24	1.3	0.17	0.0547	19.0282
extracted.group	1	0	0.22	1.2	0.079	0.181	19.0282
weight	1	0	0.18	1	0.065	0.398	19.0282
condition	1	0	0.18	0.98	0.064	0.446	19.0282
age	1	0	0.17	0.94	0.061	0.514	19.0282
year_collected	1	0	0.14	0.76	0.049	0.855	19.0282
Residuals1	6	1	0.18	NA	0.39	NA	19.0282
Total1	14	3	NA	NA	1	NA	19.0282
CAT_dist.noNA ~ sex + month_collected + condition + extracted.group
sex4	1	0	0.33	1.8	0.12	0.0145	19.2796
month_collected3	2	0	0.23	1.3	0.17	0.068	19.2796
condition3	1	0	0.18	0.97	0.064	0.456	19.2796
extracted.group3	1	0	0.16	0.88	0.058	0.632	19.2796
Residuals4	9	2	0.18	NA	0.59	NA	19.2796
Total4	14	3	NA	NA	1	NA	19.2796
CAT_dist.noNA ~ sex + month_collected + condition + extracted.group + weight + year_collected
sex2	1	0	0.33	1.8	0.12	0.0195	19.9577
month_collected1	2	0	0.23	1.2	0.17	0.103	19.9577
extracted.group1	1	0	0.19	1	0.068	0.407	19.9577
weight1	1	0	0.18	0.96	0.065	0.471	19.9577
condition1	1	0	0.18	0.94	0.064	0.513	19.9577
year_collected1	1	0	0.12	0.63	0.043	0.982	19.9577
Residuals2	7	1	0.19	NA	0.47	NA	19.9577
Total2	14	3	NA	NA	1	NA	19.9577
CAT_dist.noNA ~ sex + month_collected + condition + extracted.group + year_collected
sex3	1	0	0.33	1.8	0.12	0.0197	20.1283
month_collected2	2	0	0.23	1.2	0.17	0.114	20.1283
condition2	1	0	0.18	0.93	0.064	0.527	20.1283
extracted.group2	1	0	0.16	0.87	0.059	0.658	20.1283
year_collected2	1	0	0.12	0.63	0.043	0.986	20.1283
Residuals3	8	2	0.19	NA	0.55	NA	20.1283
Total3	14	3	NA	NA	1	NA	20.1283

## Sheet: F_SCL
F)
	Df	sumSq	meanSq	F	R2	P	AIC
SCL_dist.noNA ~ weight + year_collected
weight6	1	0	0.43	2.9	0.17	0.00777	14.4247
year_collected5	1	0	0.39	2.7	0.15	0.0155	14.4247
Residuals7	12	2	0.15	NA	0.68	NA	14.4247
Total7	14	3	NA	NA	1	NA	14.4247
SCL_dist.noNA ~ weight + year_collected + month_collected
year_collected4	1	0	0.39	2.6	0.15	0.0192	16.1258
weight4	1	0	0.27	1.8	0.1	0.0674	16.1258
month_collected4	2	0	0.2	1.3	0.16	0.128	16.1258
Residuals5	10	2	0.15	NA	0.59	NA	16.1258
Total5	14	3	NA	NA	1	NA	16.1258
SCL_dist.noNA ~ weight + month_collected
month_collected5	3	1	0.26	1.8	0.31	0.0267	16.1258
weight5	1	0	0.27	1.8	0.1	0.0673	16.1258
Residuals6	10	2	0.15	NA	0.59	NA	16.1258
Total6	14	3	NA	NA	1	NA	16.1258
SCL_dist.noNA ~ weight + year_collected + month_collected + sex + condition + age + extracted.group
year_collected	1	0	0.36	2.4	0.14	0.0277	16.5101
weight	1	0	0.3	2	0.12	0.056	16.5101
age	1	0	0.19	1.3	0.076	0.211	16.5101
sex1	1	0	0.17	1.1	0.067	0.279	16.5101
condition1	1	0	0.17	1.1	0.066	0.302	16.5101
month_collected	2	0	0.16	1.1	0.13	0.342	16.5101
extracted.group1	1	0	0.14	0.94	0.056	0.44	16.5101
Residuals1	6	1	0.15	NA	0.35	NA	16.5101
Total1	14	3	NA	NA	1	NA	16.5101
SCL_dist.noNA ~ weight + year_collected + month_collected + age
year_collected3	1	0	0.37	2.5	0.14	0.0238	16.5372
weight3	1	0	0.27	1.8	0.1	0.0729	16.5372
month_collected3	2	0	0.2	1.3	0.16	0.134	16.5372
age3	1	0	0.17	1.1	0.067	0.274	16.5372
Residuals4	9	1	0.15	NA	0.53	NA	16.5372
Total4	14	3	NA	NA	1	NA	16.5372
SCL_dist.noNA ~ weight + year_collected + month_collected + age + condition + sex
year_collected1	1	0	0.36	2.4	0.14	0.0263	16.7025
weight1	1	0	0.3	2	0.12	0.0521	16.7025
age1	1	0	0.19	1.3	0.076	0.204	16.7025
sex2	1	0	0.17	1.2	0.067	0.269	16.7025
condition2	1	0	0.17	1.1	0.066	0.288	16.7025
month_collected1	2	0	0.16	1.1	0.13	0.328	16.7025
Residuals2	7	1	0.15	NA	0.41	NA	16.7025
Total2	14	3	NA	NA	1	NA	16.7025
SCL_dist.noNA ~ weight + year_collected + month_collected + age + condition
year_collected2	1	0	0.41	2.7	0.16	0.0148	16.8974
weight2	1	0	0.27	1.8	0.1	0.0815	16.8974
age2	1	0	0.17	1.2	0.068	0.272	16.8974
condition3	1	0	0.17	1.1	0.067	0.278	16.8974
month_collected2	2	0	0.16	1.1	0.13	0.351	16.8974
Residuals3	8	1	0.15	NA	0.47	NA	16.8974
Total3	14	3	NA	NA	1	NA	16.8974
SCL_dist.noNA ~ condition + sex + extracted.group
sex	1	0	0.17	0.92	0.067	0.451	18.9033
condition	1	0	0.17	0.89	0.066	0.472	18.9033
extracted.group	1	0	0.16	0.84	0.061	0.542	18.9033
Residuals	11	2	0.19	NA	0.81	NA	18.9033
Total	14	3	NA	NA	1	NA	18.9033

## Sheet: G_SNI
G)
	Df	sumSq	meanSq	F	R2	P	AIC
SNI_dist.noNA ~ sex + month_collected + condition + age + weight + extracted.group
sex	1	0	0.31	3.1	0.27	0.0239	1.83077
month_collected	1	0	0.12	1.2	0.1	0.216	1.83077
condition1	1	0	0.11	1.2	0.099	0.306	1.83077
age	1	0	0.1	1.1	0.091	0.338	1.83077
extracted.group	1	0	0.1	1	0.09	0.39	1.83077
weight	1	0	0.1	1	0.087	0.429	1.83077
Residuals1	3	0	0.1	NA	0.26	NA	1.83077
Total1	9	1	NA	NA	1	NA	1.83077
SNI_dist.noNA ~ sex
sex5	1	0	0.31	3	0.27	0.0988	2.21654
Residuals6	8	1	0.1	NA	0.73	NA	2.21654
Total6	9	1	NA	NA	1	NA	2.21654
SNI_dist.noNA ~ sex + month_collected
sex4	1	0	0.31	3	0.27	0.019	2.65272
month_collected4	1	0	0.12	1.2	0.11	0.228	2.65272
Residuals5	7	1	0.1	NA	0.62	NA	2.65272
Total5	9	1	NA	NA	1	NA	2.65272
SNI_dist.noNA ~ sex + month_collected + condition + age + weight
sex1	1	0	0.31	3.1	0.27	0.0241	2.8224
month_collected1	1	0	0.12	1.2	0.1	0.219	2.8224
condition2	1	0	0.11	1.1	0.099	0.326	2.8224
age1	1	0	0.1	1	0.091	0.358	2.8224
weight1	1	0	0.1	1	0.087	0.441	2.8224
Residuals2	4	0	0.1	NA	0.35	NA	2.8224
Total2	9	1	NA	NA	1	NA	2.8224
SNI_dist.noNA ~ sex + month_collected + condition + weight
sex2	1	0	0.31	3.1	0.27	0.0212	3.12434
month_collected2	1	0	0.12	1.2	0.1	0.238	3.12434
condition3	1	0	0.11	1.1	0.099	0.334	3.12434
weight2	1	0	0.1	1	0.089	0.395	3.12434
Residuals3	5	1	0.1	NA	0.44	NA	3.12434
Total3	9	1	NA	NA	1	NA	3.12434
SNI_dist.noNA ~ sex + month_collected + condition + weight
sex2	1	0	0.31	3.1	0.27	0.0212	3.12434
month_collected2	1	0	0.12	1.2	0.1	0.238	3.12434
condition3	1	0	0.11	1.1	0.099	0.334	3.12434
weight2	1	0	0.1	1	0.089	0.395	3.12434
Residuals3	5	1	0.1	NA	0.44	NA	3.12434
Total3	9	1	NA	NA	1	NA	3.12434
SNI_dist.noNA ~ condition
condition	1	0	0.14	1.1	0.12	0.336	4.08352
Residuals	8	1	0.13	NA	0.88	NA	4.08352
Total	9	1	NA	NA	1	NA	4.08352

## Sheet: H_Captivity
H)
	Df	sumSq	meanSq	F	R2	P	AIC
dist.W.C ~ wild_captive + month_collected + year_collected
wild_captive3	1	1	0.89	6.2	0.21	1e-05	28.0098
month_collected3	3	1	0.3	2.1	0.21	0.00375	28.0098
year_collected3	1	0	0.41	2.9	0.094	0.00757	28.0098
Residuals4	15	2	0.14	NA	0.49	NA	28.0098
Total4	20	4	NA	NA	1	NA	28.0098
dist.W.C ~ wild_captive + month_collected
wild_captive4	1	1	0.89	6.2	0.21	1e-05	28.0098
month_collected4	4	1	0.32	2.3	0.3	0.00056	28.0098
Residuals5	15	2	0.14	NA	0.49	NA	28.0098
Total5	20	4	NA	NA	1	NA	28.0098
dist.W.C ~ wild_captive + month_collected + year_collected + sex
wild_captive2	1	1	0.89	6.2	0.21	1e-05	28.7895
month_collected2	3	1	0.29	2	0.2	0.00554	28.7895
year_collected2	1	0	0.37	2.6	0.086	0.0116	28.7895
sex3	1	0	0.19	1.3	0.044	0.192	28.7895
Residuals3	14	2	0.14	NA	0.47	NA	28.7895
Total3	20	4	NA	NA	1	NA	28.7895
dist.W.C ~ wild_captive + month_collected + year_collected + sex + age
wild_captive1	1	1	0.89	6.2	0.21	1e-05	29.2436
month_collected1	3	1	0.29	2	0.2	0.00594	29.2436
year_collected1	1	0	0.35	2.4	0.081	0.0155	29.2436
sex2	1	0	0.19	1.3	0.044	0.191	29.2436
age1	1	0	0.16	1.1	0.036	0.333	29.2436
Residuals2	13	2	0.14	NA	0.43	NA	29.2436
Total2	20	4	NA	NA	1	NA	29.2436
dist.W.C ~ wild_captive + month_collected + year_collected + sex + age + born
wild_captive	1	1	0.89	6.2	0.21	1e-05	29.4075
year_collected	1	0	0.35	2.5	0.081	0.0149	29.4075
month_collected	3	1	0.26	1.8	0.18	0.0149	29.4075
age	1	0	0.23	1.6	0.054	0.0945	29.4075
sex1	1	0	0.19	1.3	0.044	0.188	29.4075
born	1	0	0.17	1.2	0.04	0.246	29.4075
Residuals1	12	2	0.14	NA	0.4	NA	29.4075
Total1	20	4	NA	NA	1	NA	29.4075
dist.W.C ~ wild_captive
wild_captive5	1	1	0.89	4.9	0.21	4e-05	29.9473
Residuals6	19	3	0.18	NA	0.79	NA	29.9473
Total6	20	4	NA	NA	1	NA	29.9473
dist.W.C ~ sex
sex	1	1	0.57	2.9	0.13	0.00791	31.8413
Residuals	19	4	0.2	NA	0.87	NA	31.8413
Total	20	4	NA	NA	1	NA	31.8413
